# Supplementary material for: Correlations between inflammatory biomarkers and clinicopathological features in surgically resected thymic epithelial tumors: implications for preoperative diagnosis
Source: PeerJ. 2026 May 11;14:e21232. doi: 10.7717/peerj.21232 (PMC13175061; doi:10.7717/peerj.21232)
Supplement: Supplemental Information 1 [file peerj-14-21232-s001.xlsx]

## Sheet: TETs
No	sex	age	Myasthenia gravis(MG)	pathological	degree	Tumor size	Masaoka	WHOMScore	Platelets	Neutrophils	Lymphocytes	SII	NLR	PLR	R0
1	male	71	Yes	B	High-risk thymoma	>=3cm	I	2	224	3.47	1.33	584.421	2.60902	168.421	1
2	male	47	N0	B1	Low-risk thymoma	>=3cm	III	2	239	2.91	3.1	224.352	0.93871	77.0968	1
3	male	54	Yes	B2	High-risk thymoma	<3cm	II	2	267	5.92	1.96	806.449	3.02041	136.224	1
4	female	65	N0	B3	High-risk thymoma	<3cm	I	2	175	2.9	1.37	370.438	2.11679	127.737	1
5	female	72	N0	AB	Low-risk thymoma	<3cm	I	1	83	2.21	0.7	262.043	3.15714	118.571	1
6	female	44	N0	AB	Low-risk thymoma	<3cm	II	1	243	3.81	2.03	456.074	1.87685	119.704	1
7	female	67	Yes	B2	High-risk thymoma	<3cm	II	2	211	3.15	2.34	284.038	1.34615	90.1709	1
8	female	55	N0	C	Thymic carcinoma	<3cm	I	2	274	3.78	1.49	695.114	2.53691	183.893	1
9	male	39	N0	B3	High-risk thymoma	<3cm	I	2	134	5.07	1.25	543.504	4.056	107.2	1
10	male	47	N0	B3	High-risk thymoma	<3cm	I	2	229	3.94	2.36	382.314	1.66949	97.0339	1
11	female	58	N0	AB	Low-risk thymoma	<3cm	I	1	209	2.64	1.55	355.974	1.70323	134.839	1
13	female	70	Yes	B3	High-risk thymoma	<3cm	II	2	179	2.41	1.2	359.492	2.00833	149.167	1
14	female	49	N0	AB	Low-risk thymoma	<3cm	I	1	230	2.92	1.03	652.039	2.83495	223.301	1
15	male	53	N0	AB	Low-risk thymoma	<3cm	II	1	224	5.54	1.39	892.777	3.98561	161.151	1
16	female	49	N0	C	Thymic carcinoma	<3cm	III	3	220	5.59	1.01	1217.62	5.53465	217.822	1
18	male	62	N0	C	Thymic carcinoma	<3cm	I	2	166	4.13	1.46	469.575	2.82877	113.699	1
19	male	78	N0	A	Low-risk thymoma	<3cm	II	1	239	3.67	0.84	1044.2	4.36905	284.524	1
20	female	70	N0	AB	Low-risk thymoma	<3cm	I	1	154	3.86	1.7	349.671	2.27059	90.5882	1
22	female	71	N0	B1	Low-risk thymoma	<3cm	II	1	164	4.69	2.15	357.749	2.1814	76.2791	1
23	female	59	N0	B1	Low-risk thymoma	<3cm	I	1	127	1.99	1.29	195.915	1.54264	98.4496	1
24	female	70	N0	B3	High-risk thymoma	<3cm	I	2	184	2.16	3.39	117.239	0.637168	54.2773	1
25	male	67	Yes	AB	Low-risk thymoma	<3cm	I	1	256	3.16	1.22	663.082	2.59016	209.836	1
26	male	63	Yes	B3	High-risk thymoma	<3cm	III	3	220	7.67	0.86	1962.09	8.9186	255.814	1
27	female	39	N0	C	Thymic carcinoma	<3cm	II	3	350	4.5	2.42	650.826	1.8595	144.628	1
28	male	64	N0	AB	Low-risk thymoma	<3cm	I	1	251	6.31	3.1	510.906	2.03548	80.9677	1
29	male	73	N0	AB	Low-risk thymoma	<3cm	III	2	351	2.84	1.89	527.429	1.50265	185.714	1
30	female	62	N0	B3	High-risk thymoma	<3cm	II	2	175	2.85	2.24	222.656	1.27232	78.125	1
31	male	60	Yes	B3	High-risk thymoma	<3cm	III	3	187	2.71	1.21	418.818	2.23967	154.545	1
32	female	66	N0	C	Thymic carcinoma	<3cm	I	2	293	3.21	1.68	559.839	1.91071	174.405	1
33	male	60	Yes	B2	High-risk thymoma	<3cm	I	2	295	2.28	2.06	326.505	1.1068	143.204	1
34	female	68	N0	B2	High-risk thymoma	<3cm	II	2	234	1.72	3.2	125.775	0.5375	73.125	1
35	female	26	N0	B2	High-risk thymoma	<3cm	II	2	365	8.65	3.77	837.467	2.29443	96.817	1
36	female	53	N0	B2	High-risk thymoma	<3cm	I	2	148	2.42	3.76	95.2553	0.643617	39.3617	1
37	female	26	N0	B1	Low-risk thymoma	<3cm	II	1	296	3.53	3.52	296.841	1.00284	84.0909	1
38	female	52	N0	B1	Low-risk thymoma	<3cm	I	1	33	1.84	1.44	42.1667	1.27778	22.9167	1
39	male	62	N0	C	Thymic carcinoma	<3cm	I	2	302	5.39	2.16	753.602	2.49537	139.815	1
40	female	43	Yes	B1	Low-risk thymoma	<3cm	I	1	223	1.76	2.47	158.899	0.712551	90.2834	1
41	male	47	Yes	B2	High-risk thymoma	<3cm	I	2	251	4.29	2.48	434.19	1.72984	101.21	1
42	female	58	N0	AB	Low-risk thymoma	<3cm	I	1	206	2.96	2.31	263.965	1.28139	89.1775	1
44	female	47	Yes	C	Thymic carcinoma	<3cm	III	3	232	2.9	0.85	791.529	3.41176	272.941	1
45	male	59	N0	AB	Low-risk thymoma	<3cm	I	1	133	3.71	1.88	262.463	1.9734	70.7447	1
46	female	52	N0	AB	Low-risk thymoma	<3cm	I	1	180	3.03	1.31	416.336	2.31298	137.405	1
47	male	34	N0	B3	High-risk thymoma	>=3cm	III	3	260	3.89	2.28	443.596	1.70614	114.035	1
48	female	60	Yes	B2	High-risk thymoma	<3cm	II	2	242	5	1.62	746.914	3.08642	149.383	1
50	female	65	N0	AB	Low-risk thymoma	<3cm	II	1	182	2.3	1.73	241.965	1.32948	105.202	1
51	male	57	N0	A	Low-risk thymoma	<3cm	I	1	329	6.39	3.47	605.853	1.8415	94.8127	1
53	male	62	N0	C	Thymic carcinoma	<3cm	I	2	313	5.78	2.26	800.504	2.55752	138.496	1
54	male	49	Yes	AB	Low-risk thymoma	<3cm	I	1	394	5.47	1.46	1476.15	3.74658	269.863	1
55	female	57	N0	AB	Low-risk thymoma	<3cm	I	1	216	3.63	2.1	373.371	1.72857	102.857	1
58	male	54	N0	A	Low-risk thymoma	<3cm	I	1	203	1.17	1.16	204.75	1.00862	175	1
59	female	57	Yes	B3	High-risk thymoma	<3cm	I	2	162	3.12	1.54	328.208	2.02597	105.195	1
60	female	66	N0	A	Low-risk thymoma	<3cm	II	1	288	2.81	1.91	423.707	1.4712	150.785	1
61	female	68	Yes	B2	High-risk thymoma	<3cm	I	2	244	2.67	1.56	417.615	1.71154	156.41	1
62	female	52	N0	B3	High-risk thymoma	<3cm	II	2	232	3.71	2.29	375.86	1.62009	101.31	1
63	female	56	Yes	AB	Low-risk thymoma	<3cm	I	1	331	3.05	1.63	619.356	1.87117	203.067	1
64	female	51	N0	AB	Low-risk thymoma	<3cm	I	1	183	2.4	1.25	351.36	1.92	146.4	1
65	female	60	N0	A	Low-risk thymoma	<3cm	I	1	162	2.73	1.07	413.327	2.5514	151.402	1
66	male	62	N0	AB	Low-risk thymoma	<3cm	III	2	159	3.88	1.57	392.943	2.47134	101.274	1
67	male	54	N0	AB	Low-risk thymoma	<3cm	II	1	151	2.66	2.33	172.386	1.14163	64.8069	1
68	male	54	N0	C	Thymic carcinoma	<3cm	III	3	240	3.84	1.58	583.291	2.43038	151.899	2
69	male	61	N0	AB	Low-risk thymoma	>=3cm	I	1	172	4.74	2	407.64	2.37	86	1
70	female	64	N0	C	Thymic carcinoma	<3cm	III	3	255	4.15	1.61	657.298	2.57764	158.385	2
71	female	54	Yes	A	Low-risk thymoma	<3cm	II	1	268	8.52	1.89	1208.13	4.50794	141.799	1
72	male	63	N0	C	Thymic carcinoma	<3cm	III	3	291	3.32	1.31	737.496	2.53435	222.137	2
73	male	56	N0	AB	Low-risk thymoma	<3cm	II	1	271	3.49	1.66	569.753	2.10241	163.253	1
74	male	64	N0	AB	Low-risk thymoma	<3cm	II	1	240	4.23	2.01	505.075	2.10448	119.403	1
75	female	66	N0	C	Thymic carcinoma	<3cm	I	2	166	4.18	1.81	383.359	2.30939	91.7127	1
76	male	65	N0	AB	Low-risk thymoma	<3cm	I	1	231	4.07	1.09	862.541	3.73394	211.927	1
77	male	52	N0	C	Thymic carcinoma	<3cm	II	3	202	2.08	1.13	371.823	1.84071	178.761	1
78	female	71	N0	B1	Low-risk thymoma	<3cm	I	1	217	3.39	1.79	410.966	1.89385	121.229	1
79	male	44	Yes	A	Low-risk thymoma	<3cm	II	1	274	3.99	2.49	439.06	1.60241	110.04	1
80	female	66	Yes	AB	Low-risk thymoma	<3cm	I	1	209	2.17	2.01	225.637	1.0796	103.98	1
81	female	52	N0	AB	Low-risk thymoma	<3cm	II	1	357	5.35	2.29	834.039	2.33624	155.895	1
82	female	40	N0	C	Thymic carcinoma	<3cm	I	2	336	2.65	1.34	664.478	1.97761	250.746	1
84	female	53	N0	AB	Low-risk thymoma	<3cm	II	1	160	2.1	1.24	270.968	1.69355	129.032	1
85	male	37	N0	B2	High-risk thymoma	<3cm	II	3	214	3.02	2.04	316.804	1.48039	104.902	1
86	female	72	N0	B1	Low-risk thymoma	<3cm	I	1	217	3.39	1.79	410.966	1.89385	121.229	1
89	female	59	N0	AB	Low-risk thymoma	<3cm	I	1	175	3.55	1.69	367.604	2.10059	103.55	1
90	male	48	Yes	B3	High-risk thymoma	<3cm	III	3	247	5.31	3.26	402.322	1.62883	75.7669	1
91	male	38	N0	AB	Low-risk thymoma	<3cm	I	1	211	4.1	1.56	554.551	2.62821	135.256	1
92	female	57	N0	B2	High-risk thymoma	<3cm	III	3	178	2.65	1.36	346.838	1.94853	130.882	1
93	male	54	N0	AB	Low-risk thymoma	<3cm	I	1	309	3.99	2.79	441.903	1.43011	110.753	1
94	female	58	N0	C	Thymic carcinoma	<3cm	I	2	183	3.87	1.69	419.059	2.28994	108.284	1
95	male	43	Yes	AB	Low-risk thymoma	<3cm	I	1	306	8.24	3.31	761.764	2.48943	92.4471	1
97	female	42	N0	B2	High-risk thymoma	<3cm	I	2	381	6.6	2.21	1137.83	2.98643	172.398	1
98	female	69	N0	AB	Low-risk thymoma	<3cm	II	1	264	6.2	2.58	634.419	2.4031	102.326	1
99	female	40	N0	AB	Low-risk thymoma	<3cm	I	1	195	2.99	2.12	275.024	1.41038	91.9811	1
100	male	61	N0	AB	Low-risk thymoma	>=3cm	I	1	159	3.04	1.42	340.394	2.14085	111.972	1
101	male	45	N0	AB	Low-risk thymoma	<3cm	I	1	278	3.14	2.56	340.984	1.22656	108.594	1
102	female	56	N0	A	Low-risk thymoma	<3cm	I	1	192	1.77	1.5	226.56	1.18	128	1
103	male	70	N0	AB	Low-risk thymoma	>=3cm	II	1	276	5.15	2.18	652.018	2.36239	126.606	1
104	female	50	N0	C	Thymic carcinoma	<3cm	III	3	313	4.13	0.74	1746.88	5.58108	422.973	1
105	female	59	N0	C	Thymic carcinoma	<3cm	II	3	182	2.1	1.37	278.978	1.53285	132.847	1
106	female	41	N0	C	Thymic carcinoma	<3cm	I	2	267	2.51	1	670.17	2.51	267	1
107	male	60	N0	C	Thymic carcinoma	>=3cm	III	3	361	4.94	1.96	909.867	2.52041	184.184	1
108	male	50	N0	B3	High-risk thymoma	<3cm	III	3	126	3.42	2.68	160.791	1.27612	47.0149	1
109	female	60	N0	C	Thymic carcinoma	>=3cm	III	3	192	3.65	1.86	376.774	1.96237	103.226	1
110	male	69	Yes	C	Thymic carcinoma	<3cm	IV	3	250	2.99	1.46	511.986	2.04795	171.233	2
111	male	49	Yes	AB	Low-risk thymoma	<3cm	II	1	211	6.54	1.54	896.065	4.24675	137.013	1
112	male	41	N0	AB	Low-risk thymoma	<3cm	I	1	256	4.37	2.94	380.517	1.48639	87.0748	1
113	female	63	N0	C	Thymic carcinoma	<3cm	I	2	217	3.22	1.57	445.057	2.05096	138.217	1
114	male	57	N0	C	Thymic carcinoma	<3cm	III	3	234	3.44	3.32	242.458	1.03614	70.4819	2
115	female	51	N0	C	Thymic carcinoma	<3cm	II	3	354	2.86	1.24	816.484	2.30645	285.484	1
116	male	49	N0	C	Thymic carcinoma	<3cm	IV	3	260	8.4	1.26	1733.33	6.66667	206.349	2
118	male	78	N0	C	Thymic carcinoma	>=3cm	III	3	167	2.87	0.75	639.053	3.82667	222.667	2
119	male	51	N0	B2	High-risk thymoma	<3cm	I	2	226	3.26	1.84	400.413	1.77174	122.826	1
120	female	31	N0	B1	High-risk thymoma	>=3cm	I	1	214	2.72	2.38	244.571	1.14286	89.916	1
121	male	60	N0	C	Thymic carcinoma	>=3cm	I	2	315	5.42	1.48	1153.58	3.66216	212.838	1
122	female	62	N0	B2	High-risk thymoma	<3cm	II	2	193	2.43	1.64	285.97	1.48171	117.683	1
123	male	69	N0	AB	Low-risk thymoma	<3cm	I	1	254	4.93	3.18	393.78	1.55031	79.8742	1
124	male	61	N0	B2	High-risk thymoma	<3cm	II	2	253	4.21	1.35	788.985	3.11852	187.407	1
