# Supplementary material for: Correlations between inflammatory biomarkers and clinicopathological features in surgically resected thymic epithelial tumors: implications for preoperative diagnosis
Source: PeerJ. 2026 May 11;14:e21232. doi: 10.7717/peerj.21232 (PMC13175061; doi:10.7717/peerj.21232)
Supplement: Supplemental Information 3 [file peerj-14-21232-s003.r]

#########################################
#########################################
#########################################
#########################################
#########################################
#########################################
#########################################
#########################################
# Load Data
library(ggplot2)
library(FSA)
data <- read.csv("thymoma/data1-v1.CSV")
aa <- data[, -1]  # Remove the first column (e.g., index)
# Rename columns
colnames(aa)[5] <- "WHO_stage"
colnames(aa)[6] <- "Riskdegree"
colnames(aa)[7] <- "Tumor_size"
colnames(aa)[8] <- "Masaoka_stage"
head(aa)

###### WHO stage 
# SII
# Kruskal-Wallis test
kruskal_test_SII <- kruskal.test(SII ~ WHO_stage, data = aa)
print(kruskal_test_SII)

# Post-hoc test (Dunn's Test)
# install.packages("FSA") if needed

dunn_test_SII <- dunnTest(SII ~ WHO_stage, data = aa, method = "bonferroni")
dunn_SII <- as.data.frame(dunn_test_SII$res)

# Extract significant pairs (e.g., P.adj < 0.05)
sig_pairs <- dunn_SII[dunn_SII$P.adj < 0.05, "Comparison"]

# Box plot
WHO_SII <- ggplot(aa, aes(x = WHO_stage, y = SII, fill = WHO_stage)) +
  geom_boxplot() +
  geom_jitter(width = 0.2, alpha = 0.5) +  # Add data points
  labs(title = "outcomes",
       x = "WHO_stage",
       y = "SII") +
  theme_minimal()
ggsave("thymoma/WHO_SII.pdf", plot = WHO_SII, width = 8, height = 6)
write.csv(dunn_SII, file = "thymoma/dunn_SII.csv")

# NLR
# Kruskal-Wallis test
kruskal_test_NLR <- kruskal.test(NLR ~ WHO_stage, data = aa)
print(kruskal_test_NLR)

# Post-hoc test (Dunn's Test)
dunn_test_NLR <- dunnTest(NLR ~ WHO_stage, data = aa, method = "bonferroni")
dunn_NLR <- as.data.frame(dunn_test_NLR$res)

# Extract significant pairs (e.g., P.adj < 0.05)
sig_pairs <- dunn_NLR[dunn_NLR$P.adj < 0.05, "Comparison"]

# Box plot
WHO_NLR <- ggplot(aa, aes(x = WHO_stage, y = NLR, fill = WHO_stage)) +
  geom_boxplot() +
  geom_jitter(width = 0.2, alpha = 0.5) +  # Add data points
  labs(title = "outcomes",
       x = "WHO_stage",
       y = "NLR") +
  theme_minimal()
ggsave("thymoma/WHO_NLR.pdf", plot = WHO_NLR, width = 8, height = 6)
write.csv(dunn_NLR, file = "thymoma/dunn_NLR.csv")

# PLR
# Kruskal-Wallis test
kruskal_test_PLR <- kruskal.test(PLR ~ WHO_stage, data = aa)
print(kruskal_test_PLR)

# Post-hoc test (Dunn's Test)
dunn_test_PLR <- dunnTest(PLR ~ WHO_stage, data = aa, method = "bonferroni")
dunn_PLR <- as.data.frame(dunn_test_PLR$res)

# Extract significant pairs (e.g., P.adj < 0.05)
sig_pairs <- dunn_PLR[dunn_PLR$P.adj < 0.05, "Comparison"]

# Box plot
WHO_PLR <- ggplot(aa, aes(x = WHO_stage, y = PLR, fill = WHO_stage)) +
  geom_boxplot() +
  geom_jitter(width = 0.2, alpha = 0.5) +  # Add data points
  labs(title = "outcomes",
       x = "WHO_stage",
       y = "PLR") +
  theme_minimal()
ggsave("thymoma/WHO_PLR.pdf", plot = WHO_PLR, width = 8, height = 6)
write.csv(dunn_PLR, file = "thymoma/dunn_PLR.csv")

###### Risk degree 
# SII
# Kruskal-Wallis test
kruskal_test_SII <- kruskal.test(SII ~ Riskdegree, data = aa)
print(kruskal_test_SII)

# Post-hoc test (Dunn's Test)
dunn_test_SII <- dunnTest(SII ~ Riskdegree, data = aa, method = "bonferroni")
dunn_SII <- as.data.frame(dunn_test_SII$res)

# Extract significant pairs (e.g., P.adj < 0.05)
sig_pairs <- dunn_SII[dunn_SII$P.adj < 0.05, "Comparison"]

# Box plot
risk_SII <- ggplot(aa, aes(x = Riskdegree, y = SII, fill = Riskdegree)) +
  geom_boxplot() +
  geom_jitter(width = 0.2, alpha = 0.5) +  # Add data points
  labs(title = "outcomes",
       x = "Riskdegree",
       y = "SII") +
  theme_minimal()
ggsave("thymoma/risk_SII.pdf", plot = risk_SII, width = 8, height = 6)
write.csv(dunn_SII, file = "thymoma/dunn_risk_SII.csv")

# NLR
# Kruskal-Wallis test
kruskal_test_NLR <- kruskal.test(NLR ~ Riskdegree, data = aa)
print(kruskal_test_NLR)

# Post-hoc test (Dunn's Test)
dunn_test_NLR <- dunnTest(NLR ~ Riskdegree, data = aa, method = "bonferroni")
dunn_NLR <- as.data.frame(dunn_test_NLR$res)

# Extract significant pairs (e.g., P.adj < 0.05)
sig_pairs <- dunn_NLR[dunn_NLR$P.adj < 0.05, "Comparison"]

# Box plot
risk_NLR <- ggplot(aa, aes(x = Riskdegree, y = NLR, fill = Riskdegree)) +
  geom_boxplot() +
  geom_jitter(width = 0.2, alpha = 0.5) +  # Add data points
  labs(title = "outcomes",
       x = "Riskdegree",
       y = "NLR") +
  theme_minimal()
ggsave("thymoma/risk_NLR.pdf", plot = risk_NLR, width = 8, height = 6)
write.csv(dunn_NLR, file = "thymoma/dunn_risk_NLR.csv")

# PLR
# Kruskal-Wallis test
kruskal_test_PLR <- kruskal.test(PLR ~ Riskdegree, data = aa)
print(kruskal_test_PLR)

# Post-hoc test (Dunn's Test)
dunn_test_PLR <- dunnTest(PLR ~ Riskdegree, data = aa, method = "bonferroni")
dunn_PLR <- as.data.frame(dunn_test_PLR$res)

# Extract significant pairs (e.g., P.adj < 0.05)
sig_pairs <- dunn_PLR[dunn_PLR$P.adj < 0.05, "Comparison"]

# Box plot
risk_PLR <- ggplot(aa, aes(x = Riskdegree, y = PLR, fill = Riskdegree)) +
  geom_boxplot() +
  geom_jitter(width = 0.2, alpha = 0.5) +  # Add data points
  labs(title = "outcomes",
       x = "Riskdegree",
       y = "PLR") +
  theme_minimal()
ggsave("thymoma/risk_PLR.pdf", plot = risk_PLR, width = 8, height = 6)
write.csv(dunn_PLR, file = "thymoma/dunn_risk_PLR.csv")

# Thymoma vs. Thymic Carcinoma
kruskal_test_SII <- kruskal.test(SII ~ WHO_TC, data = aa)
print(kruskal_test_SII)

# Visualization: Thymoma vs. Thymic Carcinoma
library(gtsummary)
TC_base <- aa[, -c(1:12)] %>%
  tbl_summary(
    by = WHO_TC,
    type = all_continuous() ~ "continuous2",
    statistic = all_continuous() ~ c("{mean} ({sd})",
                                     "{median} ({p25}, {p75})", 
                                     "{min}, {max}"),
    digits = all_continuous() ~ 2) %>%
  add_p(pvalue_fun = ~style_pvalue(.x, digits = 3),
        list(all_continuous() ~ "t.test",
             all_categorical() ~ "fisher.test")) %>%
  modify_caption("Patient Characteristics") %>%
  as.data.frame()
write.csv(TC_base, file = "thymoma/TC_base.csv")

#########################################
#########################################
#########################################
#########################################
#########################################
#########################################
#########################################
#########################################
# Nomogram Regression Model, Calibration and Internal Validation
# Generate example data (binary WHO stage)
library(xtable)
library(tidyverse)
# Generate three-line table
data1 <- read.csv("data1-v1.CSV")
# 3. Load data
colnames(data1)[4] <- "MG"
colnames(data1)[5] <- "WHO_stage1"
colnames(data1)[6] <- "Riskdegree"
colnames(data1)[7] <- "Tumor_size"
colnames(data1)[8] <- "Masaoka_stage"

data1$WHO_stage <- data1$WHO_stage1
data1$WHO_stage <- factor(data1$WHO_stage, 
                          levels = c("A", "AB", "B1", "B2", "B3", "C"),
                          labels = c("A-B3", "A-B3", "A-B3", "A-B3", "A-B3", "C"))
data1$MG <- factor(data1$MG, 
                   levels = c("N", "Y"),
                   labels = c("0", "1"))

# Method 1A: Backward stepwise regression
full_model <- glm(WHO_stage ~ SII + NLR + PLR + Age + Sex + MG,
                  data = data1, family = binomial)

# Backward stepwise regression based on AIC
step_backward <- step(full_model, direction = "backward", trace = 1)

# View final model summary and AIC
summary(step_backward)
cat("Final model AIC:", AIC(step_backward), "\n")

# View model type
class(step_backward)  # Should be "glm" "lm"

# View model summary
summary(step_backward)

# Or more general method
coef_vector <- coef(step_backward)
cat("Model formula: Logit(P) =", 
    round(coef_vector[1], 4), "+", 
    round(coef_vector[2], 4), "× PLR +", 
    round(coef_vector[3], 4), "× MG\n")
## logit(P) = β₀ + β₁×PLR + β₂×MG      P = 1/[1+exp(-(β₀+β₁×PLR+β₂×MG))]

# Set data distribution (required by rms package)
library(rms)
ddist <- datadist(data1)
options(datadist = "ddist")

# 3. Fit model using the formula selected by stepwise regression (using lrm function)
final_formula <- as.formula("WHO_stage ~ PLR + MG")  # Your final model formula
final_model <- lrm(final_formula, data = data1, x = TRUE, y = TRUE)

# 4. View model summary
summary(final_model)

# Nomogram
nom_advanced <- nomogram(final_model,
                         fun = function(x) plogis(x),  
                         fun.at = seq(0, 1, by = 0.1),
                         funlabel = "Predicted Probability",
                         lp = FALSE,
                         PLR = seq(min(data1$PLR, na.rm = TRUE), 
                                   max(data1$PLR, na.rm = TRUE), 
                                   length.out = 10),
                         MG = c("N", "Y"))

# Plot and save high-quality image
pdf("Nomogram_thymoma.pdf", width = 10, height = 7)
plot(nom_advanced,
     xfrac = 0.25,
     cex.axis = 0.9,
     cex.var = 1.2,
     col.grid = gray(c(0.8, 0.95)),  # Grid line color
     vnames = "labels",              # Use labels instead of variable names
     lplabel = "Linear Predictor",
     label.every = 1,
     col = c("black", "red"))        # Variable and scale colors

# Add title and annotation
title(main = "Nomogram for Predicting WHO Stage of Thymoma",
      sub = "Prediction Model Based on PLR and MG Status",
      cex.main = 1.5,
      cex.sub = 1.0)

dev.off()

# Calibration curve (validate model prediction accuracy)
cal <- calibrate(final_model, method = "boot", B = 1000)
pdf("cali_MG_Curves.pdf", width = 8, height = 6)  # Width 8 inches, height 6 inches   

# Plot calibration curve
plot(cal, 
     xlab = "Predicted Probability",
     ylab = "Actual Observed Proportion",
     main = "Calibration Curve of the Final Model")

# Add ideal diagonal line
abline(0, 1, lty = 2, col = "red")

# Add legend
legend("topleft", 
       legend = c("Ideal", "Apparent", "Bias-corrected"),
       lty = c(2, 1, 1), 
       col = c("red", "black", "blue"))
dev.off() 

library(ResourceSelection)
MG_model <- lrm(WHO_stage ~ PLR + MG, data = data1, x = T, y = T) 

# Get model predicted probabilities
predicted_probs <- predict(MG_model, type = "fitted")

# Get actual observed values of the dependent variable (ensure numeric 0/1)
actual_values <- as.numeric(MG_model$y) - 1  

# Perform Hosmer-Lemeshow test
hl_test <- hoslem.test(actual_values, predicted_probs, g = 10)

# View test results, including chi-square and P-value
print(hl_test)
hl_chi_sq <- hl_test$statistic
hl_p_value <- hl_test$p.value

# Perform Bootstrap validation, calculate optimism-corrected performance metrics
val_result <- validate(MG_model, method = "boot", B = 1000)
print(val_result) # View detailed results, find optimism-corrected index
# Get corrected Dxy value
corrected_dxy <- val_result["Dxy", "index.corrected"]  

# Convert Dxy to C-index (AUC)
corrected_c <- corrected_dxy / 2 + 0.5

# Print results
print(paste("Optimism-corrected C-index (AUC):", round(corrected_c, 4)))
# Corrected C-index

library(pROC)

# Model 1: PLR + MG
model_PLR_MG <- glm(WHO_stage ~ PLR + MG, data = data1,
                    family = binomial())

df_model <- data1
# Get predicted probabilities
df_model$pred_prob <- predict(model_PLR_MG, type = "response")

# ROC analysis
roc_obj <- roc(df_model$WHO_stage, df_model$pred_prob)
auc_value <- auc(roc_obj)

# Open PDF device
pdf("ROC_Curves_PLR_MG.pdf", width = 8, height = 6)  # Width 8 inches, height 6 inches   

# Plot ROC curve
plot(roc_obj, 
     main = "ROC Curves of PLR combined with myasthenia gravis status", print.auc = TRUE)

# Display AUC result
cat(sprintf("AUC = %.3f", auc_value))
dev.off()
